# Supplementary material for: Saliva is superior over nasopharyngeal swab for detecting SARS-CoV2 in COVID-19 patients
Source: Sci Rep. 2021 Nov 22;11:22640. doi: 10.1038/s41598-021-02097-2 (PMC8608806; doi:10.1038/s41598-021-02097-2)
Supplement: Supplementary file 1 — Supplementary Table S1. [file 41598_2021_2097_MOESM1_ESM.xlsx]

## Sheet: Suppl. Table S1a - Day zero 
Saliva is superior over nasopharyngeal swab for detecting SARS-CoV2 in COVID-19 patients Getachew Tesfaye Beyene, Fekadu Alemu, Eyerusalem Solomon Kebede, Dawit Hailu Alemayehu, Tamirayehu Seyoum, Dessalegn Abeje Tefera, Gebeyehu Assefa, Abebech Tesfaye, Anteneh Habte, Gadissa Bedada, Birhanemeskel Tegene, Melese Yeshambaw, Liya Wassie, Adane Mihret, Alemseged Abdissa, Andargachew Mulu Supplement…
Serial No	Patient ID	Nasopharyngeal Swab (NPS)	Saliva		Key
		Day zero	Day Zero		N	Individuals who gave NPS sample but did not give saliva sample
1	2020-0001	Neg	37.6963		Lost	Samples collected but were not processed in the downstream activities
2	2020-0002	30.0353	31.6669		Numbers reprsent	the ct value of those indiviauals testeed positive for SARS-CoV2
3	2020-0003	25.0241	32.7965		Neg represent	Negative/No Ct value
4	2020-0004	Neg	33.1315
5	2020-0005	Neg	36.6927
6	2020-0006	24.2811	28.7139
7	2020-0007	32.9265	23.2369
8	2020-0008	17.6236	17.2301
9	2020-0009	Neg	33.9261
10	2020-0010	27.0341	23.09
11	2020-0011	29.1202	22.4954
12	2020-0012	24.117	Lost
13	2020-0013	33.9965	34.4525
14	2020-0014	30.0741	23.309
15	2020-0015	Neg	31.0929
16	2020-0016	Neg	Lost
17	2020-0017	Neg	36.952
18	2020-0018	20.4619	20.315
19	2020-0019	Neg	35.7092
20	2020-0020	Neg	31.3521
21	2020-0021	25.4961	21.1057
22	2020-0022	26.3003	28.1326
23	2020-0023	Neg	37.5413
24	2020-0024	Neg	36.4509
25	2020-0025	31.8088	28.9254
26	2020-0026	27.8403	27.7548
27	2020-0027	Neg	Lost
28	2020-0028	25.8972	26.7906
29	2020-0029	32.3854	25.3117
30	2020-0030	36.7747	24.16
31	2020-0031	Neg	37.5634
32	2020-0032	Neg	31.7473
33	2020-0033	Neg	Neg
34	2020-0034	Neg	28.9857
35	2020-0035	Neg	34.96
36	2020-0036	36.907	23.4564
37	2020-0037	31.053	16.3743
38	2020-0038	37.9842	37.5348
39	2020-0039	35.8097	27.7501
40	2020-0040	32.8315	Lost
41	2020-0041	32.2113	21.0952
42	2020-0042	Neg	37.4223
43	2020-0043	29.47	28.6298
44	2020-0044	Neg	Neg
45	2020-0045	Neg	31.594
46	2020-0046	35.16	31.5799
47	2020-0047	Neg	33.0901
48	2020-0048	31.04	23.1744
49	2020-0049	Neg	Neg
50	2020-0050	36.3875	22.5409
51	2020-0051	36.7719	29.7837
52	2020-0052	Neg	Neg
53	2020-0053	Neg	Lost
54	2020-0054	32.0481	17.8544
55	2020-0055	25.0222	27.6854
56	2020-0056	Neg	Neg
57	2020-0057	27.53	23.3749
58	2020-0058	26.5442	18.2114
59	2020-0059	26.0733	21.88
60	2020-0060	31.4767	32.1632
61	2020-0061	34.0968	31.1711
62	2020-0062	Neg	24.618
63	2020-0063	33.8985	16.1285
64	2020-0064	31.6011	24.8681
65	2020-0065	30.9109	16.1576
66	2020-0066	Neg	32.5612
67	2020-0067	Neg	33.5366
68	2020-0068	Neg	Neg
69	2020-0069	37.1808	25.2972
70	2020-0070	27.431	16.0163
71	2020-0071	Neg	36.1294
72	2020-0072	Neg	28.8259
73	2020-0073	Neg	36.1408
74	2020-0074	Neg	35.6569
75	2020-0075	33.5415	24.1562
76	2020-0076	Neg	32.8167
77	2020-0077	Neg	25.1805
78	2020-0078	Neg	37.5001
79	2020-0079	Neg	28.0321
80	2020-0080	Neg	32.8981
81	2020-0081	36.2616	27.2533
82	2020-0082	29.4287	24.4515
83	2020-0083	Neg	29.4281
84	2020-0084	Neg	24.5535
85	2020-0085	Neg	Neg
86	2020-0086	Neg	24.4003
87	2020-0087	Neg	Lost
88	2020-0088	Neg	37.3882
89	2020-0089	30.7933	21.0167
90	2020-0090	29.8282	17.9386
91	2020-0091	36.0255	25.6047
92	2020-0092	Neg	27.1843
93	2020-0093	36.2111	25.7968
94	2020-0094	32.2155	23.0041
95	2020-0095	36.723	30.4996
96	2020-0096	Neg	30.2798
97	2020-0097	35.9858	34.5141
98	2020-0098	Neg	Neg
99	2020-0099	Neg	33.8172
100	2020-0100	36.1395	23.3903
101	2020-0101	34.2578	24.636
102	2020-0102	Neg	Lost
103	2020-0103	Neg	34.9065
104	2020-0104	Neg	28.4238
105	2020-0105	Neg	Neg
106	2020-0106	33.5339	19.3839
107	2020-0107	37.4553	30.2407
108	2020-0108	Neg	31.5406
109	2020-0109	33.9201	36.8992
110	2020-0110	35.1826	29.9553
111	2020-0111	Neg	29.8685
112	2020-0112	Neg	33.1348
113	2020-0113	Neg	32.8514
114	2020-0114	Neg	34.5824
115	2020-0115	30.1221	15.7383
116	2020-0116	Neg	26.426
117	2020-0117	38	28.2926
118	2020-0118	Neg	28.7489
119	2020-0119	37.4729	Neg
120	2020-0120	36.0954	Lost
121	2020-0121	37.2719	26.6815
122	2020-0122	Neg	Neg
123	2020-0123	Neg	28.1622
124	2020-0124	Neg	31.4808
125	2020-0125	34.3739	29.7388
126	2020-0126	Neg	29.4378
127	2020-0127	28.2851	17.9173
128	2020-0128	31.7755	20.0643
129	2020-0129	31.9543	23.1003
130	2020-0130	Neg	20.4429
131	2020-0131	Neg	31.2546
132	2020-0132	Neg	31.6929
133	2020-0133	35.2977	N
134	2020-0134	34.4703	26.0221
135	2020-0135	38	N
136	2020-0136	28.8053	15.7397
137	2020-0137	34.9366	21.3106
138	2020-0138	36.6483	Lost
139	2020-0139	34.0802	22.844
140	2020-0140	Neg	33.4993
141	2020-0141	35.9673	18.5749
142	2020-0142	Neg	33.1805
143	2020-0143	Neg	28.3041
144	2020-0144	33.7985	24.1543
145	2020-0145	37.2635	32.8806
146	2020-0146	Neg	28.1801
147	2020-0147	Neg	37.5267
148	2020-0148	37.3581	29.8402
149	2020-0149	33.9253	37.561
150	2020-0150	Neg	37.9768
151	2020-0151	37.6487	23.2312
152	2020-0152	37.7552	N

## Sheet: Suppl. Table S1b - Day 8
Saliva is superior over nasopharyngeal swab for detecting SARS-CoV2 in COVID-19 patients Getachew Tesfaye Beyene, Fekadu Alemu, Eyerusalem Solomon Kebede, Dawit Hailu Alemayehu, Tamirayehu Seyoum, Dessalegn Abeje Tefera, Gebeyehu Assefa, Abebech Tesfaye, Anteneh Habte, Gadissa Bedada, Birhanemeskel Tegene, Melese Yeshambaw, Liya Wassie, Adane Mihret, Alemseged Abdissa, Andargachew Mulu Supplement…
No	ID	Nasopharyngeal Swab (NPS)	Saliva			Key
		Day 8	Day 8			N	Individuals who gave NPS sample but did not give saliva sample
1	2020-0001	Neg	Neg			Lost	Samples collected but were not processed in the downstream activities
2	2020-0002	30.9947	34.7152			Numbers reprsent	the ct value of those indiviauals testeed positive for SARS-CoV2
3	2020-0003	29.6197	33.456			Neg represent	Negative/No Ct value
4	2020-0004	Neg	35.3399
5	2020-0005	Neg	Lost
6	2020-0006	33.0241	Neg
7	2020-0007	Neg	29.1702
8	2020-0008	31.2937	29.5682
9	2020-0009	Neg	34.9384
10	2020-0010	Neg	29.8218
11	2020-0011	Neg	36.6847
12	2020-0012	Neg	28.0011
13	2020-0013	Neg	27.7679
14	2020-0014	38	35.1431
15	2020-0015	Neg	34.2233
16	2020-0016	Neg	34.2899
17	2020-0017	Neg	Neg
18	2020-0018	Neg	27.9223
19	2020-0019	Neg	36.678
20	2020-0021	35.0558	Neg
21	2020-0023	Neg	Neg
22	2020-0024	Neg	N
23	2020-0025	Neg	Neg
24	2020-0028	Neg	25.187
25	2020-0032	Neg	36.9321
26	2020-0041	Neg	23.068
27	2020-0048	36.294	Neg
28	2020-0050	Neg	30.1642
29	2020-0060	Neg	29.2036
30	2020-0061	Neg	Neg
31	2020-0062	Neg	28.2867
32	2020-0065	29.8143	19.7186
33	2020-0066	Neg	33.174
34	2020-0067	Neg	27.2534
35	2020-0070	32.1519	27.2537
36	2020-0072	37.5693	32.6694
37	2020-0073	Neg	32.5502
38	2020-0080	Neg	27.8795
39	2020-0082	Neg	32.7259
40	2020-0089	Neg	37.2889
41	2020-0090	Neg	28.0147
42	2020-0091	Neg	35.09
43	2020-0092	Neg	32.7208
44	2020-0096	37.3124	Neg
45	2020-0100	Neg	28.7959
46	2020-0101	Neg	N
47	2020-0105	36.1281	34.7638
48	2020-0106	37.5232	21.9833
49	2020-0107	Neg	N
50	2020-0108	Neg	N
51	2020-0111	L	34.0849
52	2020-0114	Neg	29.5368
53	2020-0120	Neg	N
54	2020-0122	Neg	Neg
55	2020-0123	Neg	36.0514
56	2020-0124	Neg	35.7342
57	2020-0125	Neg	N
58	2020-0129	Neg	31.9473
59	2020-0130	35.6035	N
60	2020-0132	34.1029	24.4707
61	2020-0133	Neg	Neg
62	2020-0134	Neg	29.7696
63	2020-0137	Neg	28.84
64	2020-0138	25.0242	Neg
65	2020-0144	Neg	37.8285
66	2020-0145	Neg	N
67	2020-0146	Neg	31.87
68	2020-0148	Neg	Neg
69	2020-0149	N	37.26
70	2020-0150	Neg	Neg
71	2020-0152	Neg	32.95

## Sheet: Suppl. Table S1c - Day 15
Saliva is superior over nasopharyngeal swab for detecting SARS-CoV2 in COVID-19 patients Getachew Tesfaye Beyene, Fekadu Alemu, Eyerusalem Solomon Kebede, Dawit Hailu Alemayehu, Tamirayehu Seyoum, Dessalegn Abeje Tefera, Gebeyehu Assefa, Abebech Tesfaye, Anteneh Habte, Gadissa Bedada, Birhanemeskel Tegene, Melese Yeshambaw, Liya Wassie, Adane Mihret, Alemseged Abdissa, Andargachew Mulu Supplement…
No	ID	Nasopharyngeal Swab (NPS)	Saliva		Key
		Day 15	Day 15		N	Individuals who gave NPS sample but did not give saliva sample
1	2020-0001	0	N		Lost	Samples collected but were not processed in the downstream activities
2	2020-0002	36.268	35.1691		Numbers reprsent	the ct value of those indiviauals testeed positive for SARS-CoV2
3	2020-0003	33.9121	34.9259		Neg represent	Negative/No Ct value
4	2020-0004	0	N
5	2020-0005	36.918	N
6	2020-0006	0	N
7	2020-0008	37.6777	23.8431
8	2020-0009	0	37.398
9	2020-0010	L	24.9145
10	2020-0011	L	36.664
11	2020-0014	L	19.4099
12	2020-0018	0	31.5844
13	2020-0067	37.0388	N
14	2020-0089	37.4405	N
15	2020-0096	36.2163	35.9359
16	2020-0100	0	N
17	2020-0111	0	35.6473

## Sheet: Suppl. Table S1d - Day zero
Saliva is superior over nasopharyngeal swab for detecting SARS-CoV2 in COVID-19 patients Getachew Tesfaye Beyene, Fekadu Alemu, Eyerusalem Solomon Kebede, Dawit Hailu Alemayehu, Tamirayehu Seyoum, Dessalegn Abeje Tefera, Gebeyehu Assefa, Abebech Tesfaye, Anteneh Habte, Gadissa Bedada, Birhanemeskel Tegene, Melese Yeshambaw, Liya Wassie, Adane Mihret, Alemseged Abdissa, Andargachew Mulu Supplement…
Serial No	Patienty ID	Nasopharyngeal Swab (NPS)	Saliva			Bias/Mean	7.036
		Day zero	Day zero	Difference in ct value (NPS-Saliva)		SD of bias	5.758
2	2020-0002	30.0353	31.6669	-1.63155		95% Limits of Agreement
3	2020-0003	25.0241	32.7965	-7.77241		From	-4.249	Lower limit of agreement (Lower LoA)
6	2020-0006	24.2811	28.7139	-4.43285		To	18.32	Upper limit of Agreement (Upper LoA)
7	2020-0007	32.9265	23.2369	9.68959
8	2020-0008	17.6236	17.2301	0.393441
10	2020-0010	27.0341	23.09	3.94416
11	2020-0011	29.1202	22.4954	6.62477
13	2020-0013	33.9965	34.4525	-0.456015
14	2020-0014	30.0741	23.309	6.76505
18	2020-0018	20.4619	20.315	0.14689
21	2020-0021	25.4961	21.1057	4.39042
22	2020-0022	26.3003	28.1326	-1.83231
25	2020-0025	31.8088	28.9254	2.88346
26	2020-0026	27.8403	27.7548	0.0854676
28	2020-0028	25.8972	26.7906	-0.893394
29	2020-0029	32.3854	25.3117	7.07368
30	2020-0030	36.7747	24.16	12.6147
36	2020-0036	36.907	23.4564	13.4506
37	2020-0037	31.053	16.3743	14.6786
38	2020-0038	37.9842	37.5348	0.449438
39	2020-0039	35.8097	27.7501	8.05959
41	2020-0041	32.2113	21.0952	11.1162
43	2020-0043	29.47	28.6298	0.840241
46	2020-0046	35.16	31.5799	3.58011
48	2020-0048	31.04	23.1744	7.86557
50	2020-0050	36.3875	22.5409	13.8466
51	2020-0051	36.7719	29.7837	6.98828
54	2020-0054	32.0481	17.8544	14.1937
55	2020-0055	25.0222	27.6854	-2.66328
57	2020-0057	27.53	23.3749	4.15515
58	2020-0058	26.5442	18.2114	8.33278
59	2020-0059	26.0733	21.88	4.19332
60	2020-0060	31.4767	32.1632	-0.686452
61	2020-0061	34.0968	31.1711	2.92569
63	2020-0063	33.8985	16.1285	17.77
64	2020-0064	31.6011	24.8681	6.73297
65	2020-0065	30.9109	16.1576	14.7533
69	2020-0069	37.1808	25.2972	11.8836
70	2020-0070	27.431	16.0163	11.4147
75	2020-0075	33.5415	24.1562	9.3853
81	2020-0081	36.2616	27.2533	9.00827
82	2020-0082	29.4287	24.4515	4.97724
89	2020-0089	30.7933	21.0167	9.77658
90	2020-0090	29.8282	17.9386	11.8896
91	2020-0091	36.0255	25.6047	10.4207
93	2020-0093	36.2111	25.7968	10.4143
94	2020-0094	32.2155	23.0041	9.21138
95	2020-0095	36.723	30.4996	6.22343
97	2020-0097	35.9858	34.5141	1.47168
100	2020-0100	36.1395	23.3903	12.7491
101	2020-0101	34.2578	24.636	9.62182
106	2020-0106	33.5339	19.3839	14.1499
107	2020-0107	37.4553	30.2407	7.2146
109	2020-0109	33.9201	36.8992	-2.9791
110	2020-0110	35.1826	29.9553	5.2273
115	2020-0115	30.1221	15.7383	14.3838
117	2020-0117	38	28.2926	9.70736
121	2020-0121	37.2719	26.6815	10.5904
125	2020-0125	34.3739	29.7388	4.63512
127	2020-0127	28.2851	17.9173	10.3678
128	2020-0128	31.7755	20.0643	11.7113
129	2020-0129	31.9543	23.1003	8.85397
134	2020-0134	34.4703	26.0221	8.44814
136	2020-0136	28.8053	15.7397	13.0656
137	2020-0137	34.9366	21.3106	13.6259
139	2020-0139	34.0802	22.844	11.2363
141	2020-0141	35.9673	18.5749	17.3924
144	2020-0144	33.7985	24.1543	9.64415
145	2020-0145	37.2635	32.8806	4.38284
148	2020-0148	37.3581	29.8402	7.51794
149	2020-0149	33.9253	37.561	-3.6357
151	2020-0151	37.6487	23.2312	14.4175
			Mean of the differences	7.03584
